# Supplementary material for: The phenotype of Floating-Harbor syndrome: clinical characterization of 52 individuals with mutations in exon 34 of SRCAP
Source: Orphanet J Rare Dis. 2013 Apr 27;8:63. doi: 10.1186/1750-1172-8-63 (PMC3659005; doi:10.1186/1750-1172-8-63)
Supplement: Additional file 2 — FSH-1.exon34.primers_10.11.11.xls (Primer pairs used to sequence exon 34 of SRCAP). [file 1750-1172-8-63-S2.xls]

## Sheet: Sheet1
FHS primers
1	SRCAP.exon34_A.F	TGACCTGCTGGCCTTAACTT	381
2	SRCAP.exon34_A.R	GGCGGATATGACAGGAGTGT
3	SRCAP.exon34_B.F	CACCGGCGCAGTAAAAAG	400
4	SRCAP.exon34_B.R	TATGAGCTGGTGGAGGGGTA
5	SRCAP.exon34_C.F	TCAGCCCCAAATCCAATAAC	374
6	SRCAP.exon34_C.R	AGGATCTCCACAGCAACTGG
7	SRCAP.exon34_D.F	GCATTGGCATCTCCAGAGTC	368
8	SRCAP.exon34_D.R	TCTGTCAGCTCTTCCGAGGT
9	SRCAP.exon34_E.F	GTGAGGAGTTGCCCCTGT	499
10	SRCAP.exon34_E.R	ATGGGAGGGGAGGATTCTG
11	SRCAP.exon34_F.F	GGCTGGTAACTGTGGTAGAGGA	488
12	SRCAP.exon34_F.R	CCCAGGAATAAGCTGTGGTTC
13	SRCAP.exon34_G.F	ACCTTGAAGGGAAAAACCAATG	457
14	SRCAP.exon34_G.R	AGCTCTCGAGAACAGAAGTGCT
15	SRCAP.exon34_H.F	CCTCCCAAGAATCCTCCATC	500
16	SRCAP.exon34_H.R	GCTTCAGCCTCAGACTCCTCTA
17	SRCAP.exon34_I.F	TGCGTCCAGGGTCTCTAGTC	494
18	SRCAP.exon34_I.R	TGACAACCAGTTGCCTACCC
19
20
21
22
23
24
25
26
27
28
29
30
